# Supplementary material for: Impact of a Shorter Brine Soaking Time on Nutrient Bioaccessibility and Peptide Formation in 30-Months-Ripened Parmigiano Reggiano Cheese
Source: Molecules. 2022 Jan 20;27(3):664. doi: 10.3390/molecules27030664 (PMC8840655; doi:10.3390/molecules27030664)
Supplement: Supplementary file 1 [file molecules-27-00664-s001.zip]

Archive with 1 entries (1 files):
- molecules-1519883-supplementary.pdf
